# Supplementary material for: Whole-Genome Sequencing and Virulome Analysis of Escherichia coli Isolated from New Zealand Environments of Contrasting Observed Land Use
Source: Appl Environ Microbiol. 2022 Apr 20;88(9):e00277-22. doi: 10.1128/aem.00277-22 (PMC9088250; doi:10.1128/aem.00277-22)
Supplement: Supplemental file 1 — Table S1. Download aem.00277-22-s0001.xlsx, XLSX file, 0.01 MB [file aem.00277-22-s0001.xlsx]

## Sheet: Sheet1
Table S1. Sample site and sample details summary.
Site	Name	Site visit	Date	Water	Sediment	Soil	Periphyton	Feces
Site 1	Pūkaha Mount Bruce	1	2017-08-15	1	1	1	1	none
Site 2	Hamua Bridge	2	2017-08-15	1	0b	1	0	none
Site 3	Mākirikiri Stream	3	2017-09-11	1	1	1	2	none
Site 4	Mangaterā River	4	2017-09-11	2a	2	1	0b	bovine (3)
Site 2	Hamua Bridge	5	2017-10-10	1	0b	1	0b	none
Site 1	Pūkaha Mount Bruce	6	2017-10-10	1	1	1	2	avian and bovined
Site 5	Toenepi wetland	7	2017-10-26	3c	3c	2c	0e	bovine (2)
Site 3	Mākirikiri Stream	8	2017-11-13	1	1	1	1	avian
Site 4	Mangaterā River	9	2017-11-13	2a	1	1	1	possum and bovine
Site 5	Toenepi wetland	10	2017-12-06	3c	3c	2c	0e	bovine (2)
Site 2	Hamua Bridge	11	2017-12-12	2a	0b	1	1	ovine
Site 1	Pūkaha Mount Bruce	12	2017-12-12	1	1	1	1	bovined and avian (2)
Site 3	Mākirikiri Stream	13	2018-01-17	1	1	1	1	avian
Site 4	Mangaterā River	14	2018-01-17	1	1	1	1	rat and bovine
Site 2	Hamua Bridge	15	2018-02-13	2a	0b	1	1	ovine and equine
Site 1	Pūkaha Mount Bruce	16	2018-02-13	1	1	1	1	bovined and avian (2)
Site 5	Toenepi wetland	17	2018-03-02	3c	3c	2c	1	bovine (2)
Site 3	Mākirikiri Stream	18	2018-03-12	1	1	1	1	possum
Site 4	Mangaterā River	19	2018-03-12	2a	1	1	0b	avian and bovine
Site 2	Hamua Bridge	20	2018-04-10	2a	0b	1	0b	ovine
Site 1	Pūkaha Mount Bruce	21	2018-04-10	1	1	1	1	rabbitd and bovined
Site 5	Toenepi wetland	22	2018-04-16	2f	3c	2c	2	bovine (2)
Site 3	Mākirikiri Stream	23	2018-05-14	1	1	1	1	avian (2)
Site 4	Mangaterā River	24	2018-05-14	2a	1	1	1	avian and bovine (2)
Site 5	Toenepi wetland	25	2018-05-22	3c	3c	2c	2	avian and bovine (2)
Site 5	Toenepi wetland	26	2018-06-05	3c	3c	2c	2	avian and bovine
Site 2	Hamua Bridge	27	2018-06-12	2a	0b	1	1	ovine
Site 1	Pūkaha Mount Bruce	28	2018-06-12	1	1	1	1	feline (2)
a Additional water sample provided by Regional Council staff
b Water too high/turbid to obtain sample safely
c Water and sediment samples obtained from inlet (cell 1 and cell 2) and outlet cell 2. Soil samples obtained approximatel 5m from cell 1 inlet and cell 2 outlet. See Supplemental Data.
d Fecal sample obtained from outside reserve boundary
e No suitable submerged material to obtain biofilm sample from
f No water sample from inlet cell 2 - dry
