# Supplementary material for: Whole-Genome Sequencing and Virulome Analysis of Escherichia coli Isolated from New Zealand Environments of Contrasting Observed Land Use
Source: Appl Environ Microbiol. 2022 Apr 20;88(9):e00277-22. doi: 10.1128/aem.00277-22 (PMC9088250; doi:10.1128/aem.00277-22)
Supplement: Supplemental file 2 — Table S2. Download aem.00277-22-s0002.xlsx, XLSX file, 0.03 MB [file aem.00277-22-s0002.xlsx]

## Sheet: summary
Table S2. Whole genome sequence assembly metadata for 238 bacterial isolates included in the study.
ID	No. of contigs	Genome size	CDS	Contig average length	Contig max length	N50	GC
AGR3556	54	4884603	4551	90455.6	675529	242440	50.51
AGR3558	176	5131900	4856	29158.5	433876	151531	50.79
AGR3560	91	4591339	4255	50454.3	498081	139451	50.47
AGR3561	155	4580863	4231	29554	197794	75807	50.53
AGR3567	85	4703807	4404	55338.9	450071	165820	50.76
AGR3568	115	4768756	4420	41467.4	283429	111861	50.83
AGR3569	94	4734545	4381	50367.5	526867	145511	50.82
AGR3570	181	5129239	4860	28338.3	242928	74216	50.56
AGR3571	98	4873277	4590	49727.3	559830	159741	50.67
AGR3572	88	4897740	4500	55656.1	582278	154989	50.31
AGR3573	129	4923650	4631	38167.8	401960	119540	50.75
AGR3575	89	4899492	4622	55050.5	339057	175838	50.72
AGR3576	70	4594477	4263	65635.4	561654	157532	50.47
AGR3579	133	5285462	4954	39740.3	637439	109042	50.52
AGR3620	123	5107981	4670	41528.3	463199	130860	50.5
AGR3621	113	4889086	4625	43266.2	362887	139710	50.64
AGR3623	52	4476853	4076	86093.3	641593	195899	50.35
AGR3624	76	4836380	4509	63636.6	599774	195196	50.57
AGR3625	100	5140277	4782	51402.8	350704	167726	50.81
AGR3626	122	5215302	4940	42748.4	257453	122855	50.71
AGR3627	250	4931448	4724	19725.8	201109	68644	50.51
AGR3628	96	4972264	4562	51794.4	707778	216213	50.67
AGR3630	85	5297461	5034	62323.1	679393	261771	50.48
AGR3631	66	4611416	4280	69869.9	455556	204670	50.66
AGR3632	126	5192250	4885	41208.3	357687	136184	50.62
AGR3633	178	4927022	4646	27679.9	186436	76702	50.56
AGR3639	118	5181513	4926	43911.1	769781	116059	50.57
AGR3641	101	5382560	5124	53292.7	664056	261684	50.42
AGR3647	97	4978850	4703	51328.4	517489	149973	50.57
AGR3652	103	4861168	4564	47195.8	585621	154443	50.69
AGR3655	79	5105171	4814	64622.4	565167	211198	50.53
AGR3657	97	4995490	4728	51499.9	511419	136129	50.55
AGR3659	107	5114086	4807	47795.2	502035	139015	50.68
AGR3660	118	4972515	4703	42140	649271	173001	50.7
AGR3665	124	5061687	4698	40820.1	449698	120354	50.72
AGR3666	106	5060190	4790	47737.6	513246	179240	50.74
AGR3670	162	5247760	4964	32393.6	633180	135597	50.6
AGR3671	112	4689258	4410	41868.4	302807	119237	50.48
AGR3694	88	5178432	4753	58845.8	584019	184534	50.55
AGR3696	152	4901127	4640	32244.3	331062	110228	50.66
AGR3697	75	4975871	4665	66344.9	651817	222053	50.47
AGR3706	71	4976237	4663	70087.8	507104	186463	50.48
AGR3710	88	5048392	4618	57368.1	475343	102128	50.58
AGR3711	107	4977944	4602	46522.8	610489	269038	50.61
AGR3712	39	4682349	4332	120060	620297	465318	50.64
AGR3716	93	4778189	4444	51378.4	478904	160931	50.44
AGR3720	95	4785705	4452	50375.8	454765	143919	50.45
AGR3728	120	4777393	4423	39811.6	311400	135658	50.69
AGR3730	101	5174197	4902	51229.7	354033	150659	50.68
AGR3734	92	4779905	4450	51955.5	478904	160931	50.44
AGR3739	49	4824961	4360	98468.6	672090	569727	50.57
AGR3742	305	4879632	4573	15998.8	122307	41081	50.73
AGR3747	147	4817804	4513	32774.2	266790	109088	50.5
AGR3749	101	4758476	4369	47113.6	335645	162509	50.69
AGR3752	109	5016352	4627	46021.6	449634	129791	50.55
AGR3757	131	5090687	4865	38860.2	402265	113398	50.34
AGR3761	101	5275099	4990	52228.7	464411	143783	50.64
AGR3765	180	5244696	5009	29137.2	439558	171641	50.58
AGR3768	103	4870676	4555	47288.1	420291	113240	50.39
AGR3770	393	4997916	4711	12717.3	104133	31720	50.92
AGR3771	90	4988922	4643	55432.5	389192	147835	50.72
AGR3772	83	4833387	4514	58233.6	455376	206436	50.65
AGR3773	300	4937642	4607	16458.8	160967	57042	50.71
AGR3774	94	4866134	4558	51767.4	738531	143405	50.69
AGR3776	73	4879294	4540	66839.6	482918	161068	50.63
AGR3780	74	4882816	4546	65984	683968	192312	50.63
AGR3783	153	5006830	4722	32724.4	347391	110546	50.6
AGR3784	79	4766303	4469	60332.9	568023	154514	50.69
AGR3785	63	4538734	4184	72043.4	523752	165132	50.44
AGR3786	85	4893964	4590	57576	613835	179240	50.68
AGR3789	108	5030227	4698	46576.2	398572	148310	50.65
AGR3790	155	5208672	4889	33604.3	487529	135928	50.59
AGR3791	137	5237161	4946	38227.5	571911	146822	50.73
AGR3792	75	4892991	4578	65239.9	796148	236201	50.63
AGR3794	105	5143225	4896	48983.1	451696	156650	50.52
AGR3795	91	4942181	4486	54309.7	502549	146892	50.61
AGR3797	89	5201297	4855	58441.5	464319	238847	50.84
AGR3800	98	4861955	4568	49611.8	836089	185746	50.68
AGR3804	115	4806364	4528	41794.5	325855	104249	50.24
AGR3805	81	4971044	4614	61370.9	413865	188412	50.68
AGR3809	106	5158684	4794	48666.8	417110	271986	50.64
AGR3812	111	4869540	4521	43869.7	381467	204945	50.79
AGR3816	124	5271017	4986	42508.2	285643	110609	50.67
AGR3820	57	4814094	4544	84457.8	594337	173876	50.56
AGR3823	165	5190903	4908	31460	454675	171641	50.63
AGR3834	128	4671956	4351	36499.7	258073	82472	50.68
AGR3836	88	4988353	4681	56685.8	484825	198539	50.66
AGR3839	67	4885920	4561	72924.2	787872	284601	50.63
AGR3845	88	5006611	4663	56893.3	329484	147835	50.71
AGR3846	55	4711816	4434	85669.4	586776	204250	50.51
AGR3849	85	4955134	4664	58295.7	369674	156666	50.33
AGR3850	81	4791739	4452	59157.3	609213	154437	50.73
AGR3861	105	5056007	4716	48152.4	350351	161167	50.56
AGR3865	36	5012692	4617	139241	1217739	707907	50.52
AGR3871	64	4654010	4341	72718.9	573817	203932	50.55
AGR3872	102	4973572	4687	48760.5	504035	174484	50.4
AGR3873	137	4814041	4477	35139	558632	148109	50.68
AGR3878	107	4873718	4544	45548.8	596415	195817	50.75
AGR3881	68	4954320	4560	72857.6	556492	242022	50.39
AGR3883	129	5067397	4767	39282.1	607580	159665	50.54
AGR3885	82	4971903	4598	60633	378440	197364	50.65
AGR3886	122	5068631	4759	41546.2	607581	158493	50.54
AGR3888	70	5196456	4818	74235.1	627129	198492	50.47
AGR3893	99	5197328	4846	52498.3	406500	197272	50.84
AGR3896	135	5152351	4771	38165.6	365023	196906	50.75
AGR3898	108	4893162	4576	45307.1	576931	149527	50.66
AGR3903	94	5099413	4794	54249.1	387643	148361	50.53
AGR3905	173	5202203	4949	30070.5	280442	111702	50.54
AGR3908	84	4808606	4475	57245.3	615551	156887	50.72
AGR3915	79	4652152	4329	58888	441343	135367	50.34
AGR3920	58	4687782	4358	80823.8	518545	235800	50.67
AGR3925	97	5196346	4849	53570.6	464319	196906	50.83
AGR3926	91	4933727	4648	54216.8	729548	148266	50.61
AGR3927	46	4945030	4562	107501	430303	239285	50.54
AGR3928	117	5053152	4777	43189.3	356641	108424	50.62
AGR3929	96	5196981	4851	54135.2	396817	171292	50.84
AGR3930	80	5176928	4801	64711.6	490870	366524	50.5
AGR3932	79	4807093	4471	60849.3	375836	193177	50.72
AGR3933	77	4881771	4613	63399.6	346907	156143	50.48
AGR3935	110	4735686	4416	43051.7	347906	144207	50.46
AGR3937	80	4688462	4395	58605.8	357165	155876	50.67
AGR3945	63	5002946	4635	79411.8	556679	198595	50.52
AGR3950	156	5239941	5026	33589.4	238270	111949	50.46
AGR3954	66	4723471	4428	71567.7	615538	163202	50.25
AGR3958	56	4860606	4516	86796.5	377301	210789	50.52
AGR3960	78	4846738	4502	62137.7	683962	193330	50.62
AGR3965	125	4866240	4568	38929.9	421516	97749	50.7
AGR3966	86	4825080	4498	56105.6	649725	193170	50.69
AGR3967	71	4943007	4643	69619.8	476069	195969	50.45
AGR3968	58	4841920	4516	83481.4	615276	240586	50.6
AGR3970	84	4934353	4669	58742.3	688128	187211	50.39
AGR3973	83	4941056	4649	59530.8	653997	195946	50.6
AGR3976	49	4843881	4486	98854.7	664655	425614	50.84
AGR3977	63	4756670	4325	75502.7	555238	187981	50.53
AGR3978	50	4912636	4615	98252.7	717730	290137	50.5
AGR3979	58	4740904	4421	81739.7	542068	169212	50.73
AGR3984	89	4790278	4422	53823.3	511833	166758	50.36
AGR3985	47	4891609	4554	104077	675596	399367	50.51
AGR3988	140	5045372	4760	36038.4	369177	127308	50.56
AGR4008	90	5107806	4774	56753.4	389192	147840	50.71
AGR4013	85	4945409	4528	58181.3	502732	144897	50.55
AGR4015	106	5107148	4834	48180.6	582478	175466	50.6
AGR4025	88	4779318	4411	54310.4	450453	192550	50.67
AGR4027	79	5181684	4890	65590.9	586377	238914	50.68
AGR4028	115	5007684	4711	43545.1	404994	151509	50.67
AGR4029	122	4993762	4711	40932.5	310512	127037	50.58
AGR4030	58	4729679	4396	81546.2	571494	241350	50.66
AGR4036	150	5227492	4933	34849.9	337210	139713	50.67
AGR4037	68	4823622	4486	70935.6	649437	231446	50.68
AGR4039	114	4890178	4643	42896.3	415804	146597	50.73
AGR4045	83	4666111	4336	56218.2	465468	137100	50.39
AGR4048	95	4996213	4759	52591.7	343989	145445	50.67
AGR4049	107	4752723	4452	44418	289479	148891	50.29
AGR4057	63	5051082	4799	80175.9	615208	243542	50.71
AGR4058	129	5045340	4759	39111.2	382723	135158	50.57
AGR4059	102	5201582	4851	50995.9	349473	168040	50.84
AGR4060	92	5059811	4709	54997.9	391092	201010	50.57
AGR4061	251	5107516	4801	20348.7	584168	118166	50.33
AGR4062	104	5143400	4854	49455.8	505523	262387	50.55
AGR4063	205	5118384	4817	24967.7	483969	140309	50.34
AGR4068	108	4646228	4333	43020.6	284298	123911	50.67
AGR4073	72	5080984	4785	70569.2	501477	236343	50.51
AGR4077	49	4691088	4409	95736.5	399489	173944	50.75
AGR4083	103	5376306	5038	52197.1	365543	133585	50.48
AGR4084	54	4838284	4509	89597.9	820601	348847	50.62
AGR4088	80	4790798	4448	59885	412367	184082	50.65
AGR4089	74	4878856	4578	65930.5	648295	217146	50.75
AGR4092	242	5280057	5135	21818.4	374594	88535	50.76
AGR4097	99	4792015	4434	48404.2	342996	145199	50.54
AGR4103	161	4974367	4608	30896.7	506992	122505	50.66
AGR4104	120	5044486	4764	42037.4	370192	121226	50.56
AGR4106	55	4831989	4528	87854.3	451576	200717	50.57
AGR4107	89	4873343	4548	54756.7	644067	193743	50.52
AGR4108	131	4767952	4468	36396.6	352470	111495	50.76
AGR4109	73	4782622	4460	65515.4	533858	199010	50.75
AGR4111	71	4646646	4319	65445.7	411756	183298	50.55
AGR4117	115	5028892	4695	43729.5	607532	157038	50.78
AGR4123	55	4876653	4548	88666.4	758746	508474	50.74
AGR4132	86	4694454	4375	54586.7	392923	150642	50.74
AGR4136	102	4985593	4538	48878.4	678935	265992	50.65
AGR4138	59	4712792	4433	79877.8	586817	204250	50.52
AGR4147	93	4962411	4683	53359.3	395722	135475	50.6
AGR4148	67	4819840	4494	71937.9	774416	233670	50.55
AGR4149	80	4946616	4690	61832.7	727557	157157	50.65
AGR4155	160	5243739	4957	32773.4	351434	142402	50.53
AGR4157	105	5093106	4834	48505.8	688968	214806	50.61
AGR4159	199	5262625	4979	26445.4	283192	122271	50.54
AGR4162	82	4826938	4527	58865.1	524401	166594	50.49
AGR4164	114	4991087	4533	43781.5	685138	349245	50.65
AGR4167	212	5112500	4818	24115.6	484265	143012	50.31
AGR4168	45	4990200	4709	110893	725764	266565	50.48
AGR4170	95	5202575	4851	54763.9	406349	238847	50.84
AGR4172	87	4813075	4482	55322.7	644049	217219	50.6
AGR4173	96	4922766	4649	51278.8	423495	227056	50.65
AGR4175	66	4796128	4465	72668.6	668511	193177	50.75
AGR4176	62	4682044	4385	75516.8	451436	227915	50.65
AGR4177	38	4679914	4334	123156	701526	422929	50.68
AGR4181	79	4807957	4472	60860.2	517482	205034	50.72
AGR4185	134	5074751	4826	37871.3	612683	168241	50.66
AGR4188	85	4881173	4585	57425.6	536240	170127	50.72
AGR4189	69	4880428	4575	70730.8	638666	213204	50.61
AGR4191	62	5198395	4851	83845.1	508853	259767	50.46
AGR4193	74	4876825	4553	65903	696422	170974	50.7
AGR4200	55	4581799	4193	83305.4	599477	199723	50.32
AGR4202	171	4978475	4755	29113.9	292699	105408	50.51
AGR4206	119	4999417	4664	42011.9	240220	93896	50.74
AGR4209	135	5045868	4773	37376.8	369177	125049	50.57
AGR4217	132	5040789	4761	38187.8	369606	134981	50.57
AGR4220	111	4963174	4679	44713.3	386357	135373	50.66
AGR4229	58	4729837	4409	81548.9	683818	192523	50.42
AGR4231	88	4692523	4374	53324.1	373721	155664	50.74
AGR4232	96	5045566	4741	52558	462351	200127	50.75
AGR4238	85	4930513	4632	58006	845639	154447	50.54
AGR4249	89	5009215	4668	56283.3	389192	137768	50.73
AGR4250	105	4982370	4692	47451.1	471952	172904	50.7
AGR4259	161	5023340	4818	31200.9	440961	135368	50.48
AGR4265	77	5010075	4670	65065.9	389192	147835	50.72
AGR4270	110	4956991	4729	45063.6	352771	135066	50.68
AGR4271	85	4863767	4556	57220.8	429236	232537	50.62
AGR4272	110	5172681	4959	47024.4	508214	157135	50.74
AGR4274	78	4615738	4252	59176.1	388419	152300	50.75
AGR4277	89	5008637	4671	56276.8	389192	142157	50.72
AGR4281	98	5137157	4903	52420	674931	151214	50.72
AGR4285	82	4709191	4375	57429.2	478540	197457	50.79
AGR4287	77	4949177	4604	64275	375964	156382	50.59
AGR4288	66	4838913	4488	73316.9	694194	196386	50.76
AGR4291	115	4936926	4671	42929.8	679237	133134	50.69
AGR4292	128	5106380	4752	39893.6	549180	158491	50.6
AGR4303	85	4626662	4295	54431.3	423786	154324	50.74
AGR4304	62	5116220	4798	82519.7	573911	197290	50.54
AGR4306	77	4736773	4404	61516.5	412324	148383	50.73
AGR4308	44	4802381	4495	109145	690812	253627	50.54
AGR4312	212	5225109	4917	24646.7	408533	102112	50.59
AGR4316	65	5134093	4767	78986	380596	155311	50.52
AGR4318	32	4948988	4613	154656	933685	502978	50.61
AGR4321	38	4999694	4608	131571	708337	507096	50.64
AGR4327	119	5037645	4807	42333.2	447284	157331	50.71
AGR4329	49	4890042	4552	99796.8	675540	349529	50.51
