# Supplementary material for: Whole-Genome Sequencing and Virulome Analysis of Escherichia coli Isolated from New Zealand Environments of Contrasting Observed Land Use
Source: Appl Environ Microbiol. 2022 Apr 20;88(9):e00277-22. doi: 10.1128/aem.00277-22 (PMC9088250; doi:10.1128/aem.00277-22)
Supplement: Supplemental file 3 — Table S3. Download aem.00277-22-s0003.xlsx, XLSX file, 0.04 MB [file aem.00277-22-s0003.xlsx]

## Sheet: Sheet1
Table S3. Sample metadata associated with E. coli (n=215), cryptic Escherichia ruysiae (Clade IV, n=1), and Escherichia marmotae (Clade V, n=22), included in this study.
Isolate	Site	Site name	Visit	Sample	Phylogroup	Sequence type	gndST	Sero O-group	Flagella H-group	Fecal source	Virulence(n)	STEC-associated genes	AMR genes
AGR3556	Site1	Pūkaha	1	water	B2	ST-547	gST210	NAa	H5	NA	94
AGR3558	Site1	Pūkaha	1	water	B1	ST-448	gST465	O148	H28	NA	72
AGR3560	Site1	Pūkaha	1	water	Clade V	ST-5540	gST536	O133	H56	NA	70
AGR3561	Site1	Pūkaha	1	water	Clade V	ST-5540	gST536	NA	H56	NA	70
AGR3567	Site2	Hamua Bridge	2	water	B1	ST-278	gST389	O153/O178	H7	NA	69
AGR3568	Site2	Hamua Bridge	2	water	A	ST-10	gST075	O13 & O13/O135	H11	NA	73
AGR3569	Site2	Hamua Bridge	2	water	A	ST-10	gST027	O160	H40	NA	84
AGR3570	Site2	Hamua Bridge	2	water	A	ST-10	gST252	O71	H48	NA	73
AGR3571	Site2	Hamua Bridge	2	water	A	ST-4429	gST156	NA	H52	NA	64
AGR3572	Site2	Hamua Bridge	2	water	E	ST-1204	gST124	O133	H29	NA	75
AGR3573	Site2	Hamua Bridge	2	water	A	ST-10	gST186	O107	H54	NA	71
AGR3575	Site1	Pūkaha	1	periphyton	B1	ST-1727	gST224	NA	H7	NA	69
AGR3576	Site1	Pūkaha	1	periphyton	Clade V	ST-5540	gST536	O133	H56	NA	70
AGR3579	Site2	Hamua Bridge	2	soil	B1	ST-2785	gST267	O36	H42	NA	80
AGR3620	Site3	Mākirikiri Stream	3	water	D	ST-4624	gST553	NA	H25	NA	84
AGR3621	Site3	Mākirikiri Stream	3	water	B1	ST-13	gST224	O105	H8	NA	68
AGR3623	Site3	Mākirikiri Stream	3	water	Clade V	ST-7236	gST539	NA	H56	NA	68
AGR3624	Site4	Mangaterā	4	water	B1	ST-162	gST161	O8	H19	NA	68
AGR3625	Site4	Mangaterā	4	water	B2	ST-681	gST535	O8	H10	NA	103
AGR3626	Site4	Mangaterā	4	water	B1	ST--11708	gST023	NA	H42	NA	82
AGR3627	Site4	Mangaterā	4	water	A	ST-342	gST490	O109	H25	NA	121	eae-beta, ehxA, ter
AGR3628	Site4	Mangaterā HRCb	4	water	E	ST-1640	gST489	O8	H18	NA	83
AGR3630	Site4	Mangaterā HRC	4	water	B2	ST-95	gST258	O50/O2	H5	NA	103
AGR3631	Site4	Mangaterā HRC	4	water	A	ST-10	gST244	O28ab	H9	NA	71
AGR3632	Site3	Mākirikiri Stream	3	periphyton	B1	ST-58	gST554	O126	H20	NA	74
AGR3633	Site3	Mākirikiri Stream	3	periphyton	B1	ST-11713	gST066	O20	H16	NA	71
AGR3639	Site3	Mākirikiri Stream	3	periphyton	B1	ST-278	gST555	NA	H7	NA	70
AGR3641	Site4	Mangaterā	4	feces	B2	ST-95	gST258	O50/O2	H5	bovine	103
AGR3647	Site4	Mangaterā	4	feces	B1	ST-906	gST152	O150	H8	bovine	70
AGR3652	Site3	Mākirikiri Stream	3	soil	B1	ST-642	gST224	O105	H4	NA	70
AGR3655	Site3	Mākirikiri Stream	3	soil	B1	ST-5976	gST389	O153/O178	H7	NA	78
AGR3657	Site3	Mākirikiri Stream	3	soil	B1	ST-906	gST152	O150	H8	NA	70
AGR3659	Site3	Mākirikiri Stream	3	soil	B1	ST-11708	gST023	NA	H42	NA	82
AGR3660	Site3	Mākirikiri Stream	3	soil	B1	ST-3234	gST031	NA	H8	NA	71		fosA7
AGR3665	Site3	Mākirikiri Stream	3	sediment	A	ST-10	gST267	O1	H10	NA	98
AGR3666	Site3	Mākirikiri Stream	3	sediment	B1	ST-446	gST023	O22	H8	NA	73
AGR3670	Site4	Mangaterā	4	sediment	B1	ST-906	gST231	O10	H8	NA	74
AGR3671	Site4	Mangaterā	4	sediment	A	ST-11230	gST186	O5	H40	NA	108	eae-theta
AGR3694	Site2	Hamua Bridge	5	water	D	ST-1670	gST473	O23	H45	NA	90
AGR3696	Site2	Hamua Bridge	5	water	A	ST-10	gST137	NA	H21	NA	74
AGR3697	Site1	Pūkaha	6	water	B2	ST-491	gST329	O54	H45	NA	87
AGR3706	Site1	Pūkaha	6	periphyton	B2	ST-491	gST329	O54	H45	NA	87
AGR3710	Site1	Pūkaha	6	periphyton	D	ST-38	gST504	O7	H18	NA	91
AGR3711	Site1	Pūkaha	6	periphyton	B2	ST-141	gST258	O50/O2	H6	NA	92
AGR3712	Site1	Pūkaha	6	periphyton	B2	ST-2622	gST246	O83	H6	NA	89
AGR3716	Site1	Pūkaha	6	sediment	Clade V	ST-133	gST537	O10	H56	NA	82
AGR3720	Site1	Pūkaha	6	sediment	Clade V	ST-133	gST537	O10	H56	NA	82
AGR3728	Site1	Pūkaha	6	feces	B1	ST-162	gST446	O8	H28	bovine	68
AGR3730	Site2	Hamua Bridge	5	soil	B1	ST-162	gST054	O9	H19	NA	80		aph(6)-Id, aph(3'')-Ib, sul2, blaTEM-1C
AGR3734	Site1	Pūkaha	6	water	Clade V	ST-133	gST537	O10	H56	NA	82
AGR3739	Site5	Toenepi wetland	7	water	E	ST-5825	gST267	O148	H39	NA	86
AGR3742	Site5	Toenepi wetland	7	water	B1	ST-906	gST152	O150	H8	NA	70
AGR3747	Site5	Toenepi wetland	7	water	B1	ST-641	gST333	O45	H4	NA	63
AGR3749	Site5	Toenepi wetland	7	sediment	D	ST-349	gST428	O166	H15	NA	85
AGR3752	Site5	Toenepi wetland	7	sediment	D	ST-38	gST504	O7	H15	NA	90
AGR3757	Site5	Toenepi wetland	7	sediment	B1	ST-154	gST522	O88	H38	NA	85
AGR3761	Site5	Toenepi wetland	7	soil	D	ST-973	gST513	O11	H15	NA	98
AGR3765	Site5	Toenepi wetland	7	feces	B1	ST-155	gST070	O51	H11	bovine	70
AGR3768	Site3	Mākirikiri Stream	8	water	Clade V	ST-4104	gST538	NA	H56	NA	73
AGR3770	Site3	Mākirikiri Stream	8	water	B1	ST-3234	gST031	NA	H8	NA	74		fosA7
AGR3771	Site3	Mākirikiri Stream	8	water	B1	ST-441	gST251	NA	H10	NA	78
AGR3772	Site4	Mangaterā	9	water	B1	ST-2028	gST474	O8	H16	NA	73
AGR3773	Site4	Mangaterā	9	water	A	ST-206	gST266	O49	H10	NA	113	eae-kappa, etpD, ter
AGR3774	Site4	Mangaterā	9	water	B1	ST-642	gST224	O105	H4	NA	70
AGR3776	Site4	Mangaterā	9	water	B1	ST-154	gST322	O142	H38	NA	79
AGR3780	Site3	Mākirikiri Stream	8	sediment	B1	ST-154	gST322	O142	H38	NA	79
AGR3783	Site3	Mākirikiri Stream	8	sediment	B1	ST-129	gST473	O23	H45	NA	68
AGR3784	Site4	Mangaterā	9	sediment	B1	ST-297	gST522	O88	H21	NA	69
AGR3785	Site4	Mangaterā	9	sediment	Clade V	ST-5540	gST536	O133	H56	NA	70
AGR3786	Site4	Mangaterā	9	sediment	B1	ST-2521	gST119	NA	H7	NA	69
AGR3789	Site4	Mangaterā	9	soil	B1	ST-162	gST333	O45	H19	NA	80
AGR3790	Site4	Mangaterā	9	soil	B1	ST-2520	gST410	O116	H49	NA	75
AGR3791	Site4	Mangaterā	9	soil	B1	ST--11708	gST023	NA	H42	NA	80
AGR3792	Site4	Mangaterā	9	feces	B1	ST-2602	gST474	O8	H16	avian	69
AGR3794	Site4	Mangaterā	9	feces	B2	ST-28	gST032	NA	H6	avian	128	beta2
AGR3795	Site4	Mangaterā	9	feces	D	ST-362	gST504	O7	H6	avian	95
AGR3797	Site4	Mangaterā	9	feces	B2	ST-681	gST535	O8	H10	possum	103
AGR3800	Site3	Mākirikiri Stream	8	feces	B1	ST-642	gST224	O105	H4	bovine	70
AGR3804	Site3	Mākirikiri Stream	8	periphyton	Clade V	ST-5260	gST545	NA	H56	NA	67
AGR3805	Site3	Mākirikiri Stream	8	periphyton	D	ST-349	gST428	O166	H15	NA	96
AGR3809	Site4	Mangaterā	9	periphyton	D	ST-70	gST428	O166	H15	NA	89
AGR3812	Site3	Mākirikiri Stream	8	soil	B1	ST-446	gST473	O23	H31	NA	80
AGR3816	Site5	Toenepi wetland	10	water	D	ST-973	gST513	O11	H15	NA	98
AGR3820	Site5	Toenepi wetland	10	water	B1	ST-154	gST321	O103	H38	NA	63
AGR3823	Site5	Toenepi wetland	10	water	B1	ST-155	gST070	O51	H11	NA	70
AGR3834	Site5	Toenepi wetland	10	sediment	A	ST-216	gST154	O154	H4	NA	64
AGR3836	Site5	Toenepi wetland	10	sediment	B1	ST-10987	gST128	O59	H20	NA	79
AGR3839	Site5	Toenepi wetland	10	feces	B1	ST-2602	gST474	O8	H16	bovine	69
AGR3845	Site5	Toenepi wetland	10	feces	B1	ST-441	gST251	NA	H10	bovine	78
AGR3846	Site5	Toenepi wetland	10	feces	B1	ST-154	gST321	O103	H38	bovine	63
AGR3849	Site2	Hamua Bridge	11	water	Clade V	ST-7348	gST548	O150	H56	NA	75
AGR3850	Site2	Hamua Bridge	11	water	B1	ST-162	gST161	O8	H19	NA	68
AGR3861	Site1	Pūkaha	12	sediment	D	ST-362	gST042	O15	H6	NA	84
AGR3865	Site2	Hamua Bridge	11	soil	E	ST-1011	gST042	O15	H45	NA	89
AGR3871	Site2	Hamua Bridge	11	periphyton	A	ST-1286	gST428	O16	H32	NA	66
AGR3872	Site2	Hamua Bridge	11	periphyton	Clade V	ST-133	gST537	O10	H56	NA	78
AGR3873	Site2	Hamua Bridge	11	periphyton	A	ST-10	gST137	NA	H32	NA	75
AGR3878	Site1	Pūkaha	12	periphyton	B1	ST-164	gST231	O10	H42	NA	80
AGR3881	Site2	Hamua Bridge	11	feces	D	ST-501	gST514	O17/O77 & O17/O44	H1	ovine	88
AGR3883	Site1	Pūkaha	12	feces	B1	ST-1308	gST008	NA	H20	bovine	74	stx2c, iha
AGR3885	Site1	Pūkaha	12	feces	D	ST-69	gST514	O17/O77	H18	bovine	89
AGR3886	Site1	Pūkaha	12	feces	B1	ST-1308	gST008	NA	H20	bovine	74	stx2c, iha
AGR3888	Site1	Pūkaha	12	feces	D	ST-1323	gST070	O51	H42	avian	98
AGR3893	Site3	Mākirikiri Stream	13	water	B2	ST-681	gST535	O8	H10	NA	103
AGR3896	Site4	Mangaterā	14	water	B2	ST-681	gST522	O88	H10	NA	103
AGR3898	Site4	Mangaterā	14	water	B1	ST-162	gST089	O8	H19	NA	68
AGR3903	Site4	Mangaterā	14	sediment	B1	ST-5976	gST389	O153/O178	H7	NA	78
AGR3905	Site4	Mangaterā	14	sediment	B1	ST-162	gST054	O9	H19	NA	78
AGR3908	Site3	Mākirikiri Stream	13	soil	B1	ST-162	gST161	O8	H19	NA	68
AGR3915	Site3	Mākirikiri Stream	13	periphyton	Clade V	ST-7495	gST543	NA	H56	NA	74
AGR3920	Site4	Mangaterā	14	periphyton	B1	ST-191	gST152	O150	H20	NA	69
AGR3925	Site3	Mākirikiri Stream	13	feces	B2	ST-681	gST535	O8	H10	avian	103
AGR3926	Site3	Mākirikiri Stream	13	feces	B1	ST-6488	gST066	NA	H8	avian	70
AGR3927	Site4	Mangaterā	14	feces	D	ST-1955	gST514	O17/O77	H41	rat	92
AGR3928	Site4	Mangaterā	14	feces	B1	ST-58	gST181	O36	H5	rat	71
AGR3929	Site4	Mangaterā	14	feces	B2	ST-681	gST535	O8	H10	rat	103
AGR3930	Site4	Mangaterā	14	feces	E	ST-11710	gST030	O9	H31	rat	94
AGR3932	Site4	Mangaterā	14	feces	B1	ST-162	gST161	O8	H19	bovine	68
AGR3933	Site4	Mangaterā	14	feces	B1	ST-154	gST322	O142	H38	bovine	71
AGR3935	Site2	Hamua Bridge	15	water	Clade V	ST-11709	gST544	O156	H56	NA	70
AGR3937	Site2	Hamua Bridge	15	water	B1	ST-154	gST322	O142	H38	NA	80
AGR3945	Site1	Pūkaha	16	water	D	ST-501	gST514	O17/O77 & O17/O44	H1	NA	84
AGR3950	Site2	Hamua Bridge	15	soil	B1	ST-351	gST218	O18ac	H7	NA	81	ter
AGR3954	Site1	Pūkaha	16	soil	Clade V	ST-7495	gST543	NA	H56	NA	75
AGR3958	Site1	Pūkaha	16	sediment	B2	ST-1386	gST258	O13	H4	NA	93
AGR3960	Site2	Hamua Bridge	15	feces	B1	ST-154	gST322	O142	H38	ovine	79
AGR3965	Site2	Hamua Bridge	15	feces	A	ST-10	gST333	O45	H45	equine	71
AGR3966	Site2	Hamua Bridge	15	feces	B1	ST-162	gST161	O8	H19	equine	71
AGR3967	Site2	Hamua Bridge	15	feces	C	ST-410	gST395	O75	H9	equine	74
AGR3968	Site1	Pūkaha	16	feces	B1	ST-2602	gST474	O8	H16	bovine	69
AGR3970	Site1	Pūkaha	16	feces	B1	ST-154	gST522	O88	H38	bovine	92
AGR3973	Site1	Pūkaha	16	feces	B1	ST-2521	gST119	NA	H7	avian	69
AGR3976	Site1	Pūkaha	16	feces	A	ST-6490	gST283	O74	H20	avian	72
AGR3977	Site1	Pūkaha	16	feces	D	ST-973	gST513	O11	H15	avian	88
AGR3978	Site1	Pūkaha	16	feces	B2	ST-135	gST190	O83	H1	avian	94
AGR3979	Site1	Pūkaha	16	feces	B1	ST-942	gST410	O116	H28	avian	67
AGR3984	Site1	Pūkaha	16	periphyton	Clade V	ST-7348	gST548	O150	H56	NA	73
AGR3985	Site1	Pūkaha	16	periphyton	B2	ST-547	gST210	NA	H5	NA	94
AGR3988	Site5	Toenepi wetland	17	water	B1	ST-602	gST218	NA	H21	NA	71
AGR4008	Site5	Toenepi wetland	17	sediment	B1	ST-441	gST251	NA	H10	NA	78
AGR4013	Site5	Toenepi wetland	17	sediment	D	ST-8372	gST473	O23	H24	NA	87
AGR4015	Site5	Toenepi wetland	17	sediment	B1	ST-5973	gST031	NA	H2	NA	69
AGR4025	Site5	Toenepi wetland	17	periphyton	B1	ST-164	gST231	O10	H42	NA	80
AGR4027	Site5	Toenepi wetland	17	periphyton	B1	ST-11708	gST023	NA	H42	NA	85
AGR4028	Site3	Mākirikiri Stream	18	water	B1	ST-155	gST395	O86	H51	NA	69
AGR4029	Site3	Mākirikiri Stream	18	water	B1	ST-164	gST066	NA	H8	NA	81
AGR4030	Site3	Mākirikiri Stream	18	water	B1	ST-101	gST267	NA	H54	NA	62
AGR4036	Site4	Mangaterā HRC	19	water	B1	ST-56	gST054	O9	H21	NA	72	stx2c, espP, iha
AGR4037	Site4	Mangaterā HRC	19	water	B1	ST-162	gST030	O8	H19	NA	68
AGR4039	Site4	Mangaterā HRC	19	water	B1	ST-11714	gST008	NA	H34	NA	63
AGR4045	Site3	Mākirikiri Stream	18	soil	Clade V	ST-2559	gST546	NA	H56	NA	68
AGR4048	Site3	Mākirikiri Stream	18	sediment	B1	ST-75	gST467	O112ab	H8	NA	71		fosA7
AGR4049	Site3	Mākirikiri Stream	18	sediment	A	ST-10	gST359	NA	H40	NA	109	eae-theta
AGR4057	Site3	Mākirikiri Stream	18	feces	B2	ST-1170	gST371	NA	H4	possum	94
AGR4058	Site3	Mākirikiri Stream	18	feces	B2	ST-3303	gST308	O87	H6	possum	128	eae-beta2
AGR4059	Site3	Mākirikiri Stream	18	feces	B2	ST-681	gST535	O8	H10	possum	103
AGR4060	Site4	Mangaterā	19	feces	D	ST-69	gST514	O17/O77 & O17/O44	H18	avian	88
AGR4061	Site4	Mangaterā	19	feces	Clade V	ST-5566	gST537	NA	H56	avian	75
AGR4062	Site4	Mangaterā	19	feces	B2	ST-2552	gST556	NA	H5	avian	104
AGR4063	Site4	Mangaterā	19	feces	Clade V	ST-5566	gST537	NA	H56	avian	75
AGR4068	Site3	Mākirikiri Stream	18	periphyton	A	ST-1091	gST251	O25	H32	NA	57
AGR4073	Site2	Hamua Bridge	20	water	D	ST-11706	gST473	O13/O135	H20	NA	87
AGR4077	Site1	Pūkaha	21	water	B2	ST-122	gST144	O63	H6	NA	117	eae-alpha2
AGR4083	Site2	Hamua Bridge	20	water	D	ST-362	gST504	O7	H6	NA	89
AGR4084	Site2	Hamua Bridge	20	soil	B1	ST-2602	gST474	O8	H16	NA	69
AGR4088	Site2	Hamua Bridge	20	feces	B1	ST-129	gST473	O23	H45	ovine	68
AGR4089	Site2	Hamua Bridge	20	feces	B1	ST-446	gST023	O22	H8	ovine	73
AGR4092	Site1	Pūkaha	21	feces	A	ST-10	gST137	NA	H32	rabbit	68
AGR4097	Site1	Pūkaha	21	feces	B1	ST-129	gST473	O23	H45	bovine	68
AGR4103	Site1	Pūkaha	21	periphyton	B2	ST-491	gST195	O33	H6	NA	88	stx2b
AGR4104	Site5	Toenepi wetland	22	water	B1	ST-602	gST218	NA	H21	NA	71
AGR4106	Site5	Toenepi wetland	22	water	B1	ST-101	gST251	O102	H8	NA	71
AGR4107	Site5	Toenepi wetland	22	water	B1	ST-162	gST446	O8	H28	NA	68
AGR4108	Site5	Toenepi wetland	22	water	A	ST-1122	gST154	O154	H10	NA	66
AGR4109	Site5	Toenepi wetland	22	water	B1	ST-58	gST395	O75	H9	NA	63
AGR4111	Site5	Toenepi wetland	22	water	Clade IV	ST-9348	gST549	O7	H17	NA	77
AGR4117	Site5	Toenepi wetland	22	soil	B1	ST-1308	gST008	NA	H20	NA	74	stx2c, espP, iha, ter
AGR4123	Site5	Toenepi wetland	22	sediment	A	ST-6490	gST283	O74	H20	NA	72
AGR4132	Site5	Toenepi wetland	22	feces	A	ST-165	gST154	O154	H16	bovine	67
AGR4136	Site5	Toenepi wetland	22	feces	E	ST-2614	gST467	NA	H28	bovine	86
AGR4138	Site5	Toenepi wetland	22	feces	B1	ST-154	gST321	O103	H38	bovine	63
AGR4147	Site5	Toenepi wetland	22	periphyton	B1	ST-154	gST218	O18ac	H49	NA	67
AGR4148	Site3	Mākirikiri Stream	23	water	A	ST-10	gST267	NA	H40	NA	81
AGR4149	Site3	Mākirikiri Stream	23	water	B1	ST-11725	gST557	NA	H8	NA	109	eae-theta
AGR4155	Site4	Mangaterā	24	water	F	ST-117	gST037	O164	H4	NA	125	eae-iota
AGR4157	Site4	Mangaterā HRC	24	water	B1	ST-3234	gST031	NA	H8	NA	71		fosA7
AGR4159	Site4	Mangaterā HRC	24	water	B1	ST-162	gST231	O10	H19	NA	81	ter
AGR4162	Site3	Mākirikiri Stream	23	sediment	Clade V	ST-5540	gST536	O133	H56	NA	81
AGR4164	Site4	Mangaterā	24	sediment	E	ST-2614	gST467	NA	H28	NA	86
AGR4167	Site4	Mangaterā	24	sediment	Clade V	ST-5166	gST537	NA	H56	NA	75
AGR4168	Site3	Mākirikiri Stream	23	feces	B2	ST-28	gST032	NA	H6	avian	129	eae-beta2
AGR4170	Site3	Mākirikiri Stream	23	feces	B2	ST-681	gST535	O8	H10	avian	103
AGR4172	Site3	Mākirikiri Stream	23	feces	B1	ST-162	gST446	O8	H28	avian	68
AGR4173	Site3	Mākirikiri Stream	23	feces	B1	ST-517	gST522	O88	H25	avian	111	eae-epsilon2
AGR4175	Site3	Mākirikiri Stream	23	feces	B1	ST-162	gST161	O8	H19	avian	68
AGR4176	Site4	Mangaterā	24	feces	B2	ST-582	gST117	O132	H34	avian	115	eae-alpha2
AGR4177	Site4	Mangaterā	24	feces	B1	ST-5409	gST446	O134	H23	avian	69
AGR4181	Site4	Mangaterā	24	feces	B1	ST-162	gST161	O8	H19	bovine	68
AGR4185	Site4	Mangaterā	24	feces	B1	ST-3234	gST031	NA	H8	bovine	74		fosA7
AGR4188	Site3	Mākirikiri Stream	23	periphyton	B1	ST-1308	gST389	NA	H7	NA	74
AGR4189	Site3	Mākirikiri Stream	23	periphyton	B1	ST-2602	gST474	O8	H16	NA	69
AGR4191	Site3	Mākirikiri Stream	23	periphyton	E	ST-1011	gST042	O15	H45	NA	96
AGR4193	Site4	Mangaterā	24	periphyton	B1	ST-297	gST395	O86	H8	NA	69
AGR4200	Site5	Toenepi wetland	25	water	Clade V	ST-7236	gST539	NA	H56	NA	68
AGR4202	Site5	Toenepi wetland	25	water	B1	ST-327	gST023	O156	H8	NA	113	eae-theta
AGR4206	Site5	Toenepi wetland	25	water	B1	ST-441	gST251	NA	H10	NA	78
AGR4209	Site5	Toenepi wetland	25	soil	B1	ST-602	gST218	NA	H21	NA	71
AGR4217	Site5	Toenepi wetland	25	sediment	B1	ST-602	gST218	NA	H21	NA	71
AGR4220	Site5	Toenepi wetland	25	sediment	B1	ST-75	gST467	O112ab	H8	NA	71		fosA7
AGR4229	Site5	Toenepi wetland	25	feces	B1	ST-154	gST322	O142	H38	bovine	59
AGR4231	Site5	Toenepi wetland	25	feces	A	ST-165	gST154	O154	H16	bovine	67
AGR4232	Site5	Toenepi wetland	25	feces	A	ST-8891	gST128	O59	H43	avian	76
AGR4238	Site5	Toenepi wetland	25	feces	B1	ST-336	gST066	NA	H16	bovine	76	ehxA
AGR4249	Site5	Toenepi wetland	26	water	B1	ST-441	gST251	NA	H10	NA	78
AGR4250	Site5	Toenepi wetland	26	water	B1	ST-441	gST231	O10	H42	NA	80
AGR4259	Site5	Toenepi wetland	26	water	B1	ST-327	gST023	O156	H8	NA	113	eae-theta
AGR4265	Site5	Toenepi wetland	26	soil	B1	ST-441	gST251	NA	H10	NA	78
AGR4270	Site5	Toenepi wetland	26	sediment	B1	ST-75	gST467	O112ab	H8	NA	72
AGR4271	Site5	Toenepi wetland	26	sediment	B1	ST-906	gST152	O150	H8	NA	70
AGR4272	Site5	Toenepi wetland	26	sediment	B1	ST-1611	gST321	O125ab	H19	NA	78
AGR4274	Site5	Toenepi wetland	26	sediment	B1	ST-58	gST181	O36	H5	NA	69
AGR4277	Site5	Toenepi wetland	26	sediment	B1	ST-441	gST251	NA	H10	NA	79
AGR4281	Site5	Toenepi wetland	26	feces	B1	ST-1611	gST321	O125ab	H19	bovine	78
AGR4285	Site5	Toenepi wetland	26	periphyton	B1	ST-212	gST267	O18ac	H49	NA	72
AGR4287	Site5	Toenepi wetland	26	periphyton	B1	ST-5976	gST389	O153/O178	H7	NA	70
AGR4288	Site5	Toenepi wetland	26	periphyton	C	ST-88	gST017	O8	H19	NA	79
AGR4291	Site5	Toenepi wetland	26	periphyton	B1	ST-75	gST251	O102	H8	NA	82		fosA7
AGR4292	Site2	Hamua Bridge	27	water	B1	ST-641	gST333	O45	H25	NA	85
AGR4303	Site2	Hamua Bridge	27	water	B1	ST-1589	gST389	NA	H7	NA	70
AGR4304	Site2	Hamua Bridge	27	soil	B2	ST-355	gST258	O50/O2	H5	NA	97
AGR4306	Site2	Hamua Bridge	27	soil	B1	ST-906	gST152	O150	H8	NA	70
AGR4308	Site1	Pūkaha	28	sediment	B2	ST-28	gST032	NA	H6	NA	125	eae-beta2
AGR4312	Site2	Hamua Bridge	27	feces	B1	ST-162	gST522	O88	H25	ovine	81	ter
AGR4316	Site1	Pūkaha	28	feces	D	ST-38	gST504	O7	H18	feline	88
AGR4318	Site1	Pūkaha	28	feces	B2	ST-131	gST036	O25	H4	feline	91
AGR4321	Site1	Pūkaha	28	feces	E	ST-1011	gST042	O15	H45	feline	89
AGR4327	Site2	Hamua Bridge	27	periphyton	B1	ST-7724	gST054	O30	H25	NA	71	stx2i, ter
AGR4329	Site1	Pūkaha	28	periphyton	B2	ST-547	gST210	NA	H5	NA	94
a NA - no allelic match
b sample collected by Regional Council staff
